# Supplementary material for: Characterization of the association between 8q24 and colon cancer: gene-environment exploration and meta-analysis
Source: BMC Cancer. 2010 Dec 4;10:670. doi: 10.1186/1471-2407-10-670 (PMC3017062; doi:10.1186/1471-2407-10-670)
Supplement: Additional file 3 — Supplemental table S3a: Associations between rs10956368 and colorectal cancer stratified by CRC risk factors, by study population. Supplemental table S3b: Associations between rs6983267 and colorectal cancer stratified by CRC risk factors, by study population. Supplemental table S3c: Associations between rs10956368 and colorectal cancer stratified by CRC risk factors, by study population. Each worksheet gives information on our investigation of gene-environment interactions using stratified analysis for a different SNP (rs10808555, rs6983267, rs10956368). Results are presented for WHI, DALS and the combined study. [file 1471-2407-10-670-S3.XLS]

## Sheet: rs10808555
Supplemental table 3a: Associations between rs10808555 and colorectal cancer stratified by CRC risk factors, by study population
Group	OR (95% CI)	ptrend	OR (95% CI)	ptrend	P interaction*
	Males		Females
DALS	1.14 (0.99-1.31)	0.067	1.06 (0.91-1.24)	0.448	0.494
WHI	NA		1.08 (0.91-1.28)	0.365	NA
Combined	1.14 (0.99-1.31)	0.067	1.07 (0.95-1.20)	0.25	0.448
	<65 years		>65 years
DALS	1.00 (0.84-1.17)	0.959	1.18 (1.03-1.34)	0.015	0.119
WHI	NA		NA		NA
Combined	NA		NA		NA
	No 1st degree relative		>1 first degree relative
DALS	1.11 (0.99-1.24)	0.073	1.01 (0.75-1.36)	0.931	0.551
WHI	1.04 (0.86-1.25)	0.708	1.30 (0.88-1.92)	0.18	0.594
Combined	1.09 (0.99-1.20)	0.082	1.09 (0.86-1.38)	0.457	0.927
	Never Smoker		Ever Smoker
DALS	1.08 (0.92-1.26)	0.363	1.13 (0.98-1.29)	0.086	0.655
WHI	1.16 (0.92-1.48)	0.216	0.99 (0.79-1.24)	0.901	0.6
Combined	1.10 (0.97-1.26)	0.145	1.09 (0.97-1.22)	0.154	0.888
	BMI<25		BMI > 25
DALS	0.97 (0.79-1.20)	0.795	1.15 (0.99-1.34)	0.067	0.197
WHI	0.92 (0.60-1.41)	0.691	1.41 (0.97-2.06)	0.075	0.134
Combined	0.96 (0.79-1.16)	0.67	1.19 (1.03-1.36)	0.018	0.075
	Low Physical Activity		High Physical Activity
DALS	1.15 (1.01-1.32)	0.031	1.03 (0.87-1.21)	0.773	0.272
WHI	1.14 (0.90-1.44)	0.271	1.05 (0.83-1.32)	0.71	0.669
Combined	1.15 (1.03-1.29)	0.015	1.03 (0.90-1.18)	0.643	0.228
	Not current NSAID user		Current NSAID user
DALS	1.09 (0.96-1.24)	0.188	1.10 (0.92-1.32)	0.293	0.911
WHI	0.93 (0.76-1.13)	0.447	1.50 (1.11-2.03)	0.009	0.016
Combined	1.04 (0.93-1.16)	0.483	1.20 (1.03-1.39)	0.022	0.164
	Not Current HRT user		Current HRT user
DALS	1.13 (0.93-1.38)	0.21	1.01 (0.74-1.38)	0.973	0.528
WHI	1.01 (0.83-1.24)	0.886	1.17 (0.89-1.54)	0.27	0.411
Combined	1.07 (0.93-1.24)	0.315	1.09 (0.89-1.35)	0.395	0.884
	<1 drink alcohol per week		>1 drink alcohol per week
DALS	1.08 (0.94-1.24)	0.264	1.13 (0.96-1.31)	0.134	0.713
WHI	1.17 (0.95-1.45)	0.146	0.93 (0.72-1.21)	0.605	0.303
Combined	1.11 (0.99-1.25)	0.076	1.07 (0.94-1.22)	0.308	0.697
WHI study comprises only women. Subjects were 1:1 matched on age, so it is not possible to examine gene-environment interactions for that factor. BMI analysis was restricted to men and estrogen positive women (e.g. pre-menopausal women or women taking HRT). HRT analysis was restricted to women. CRC=colorectal cancer; BMI=Body mass index; NSAID=Non-steroidal anti-inflammatory drugs; p-trend is p-v…

## Sheet: rs6983267
Supplemental table 3b: Associations between rs6983267 and colorectal cancer stratified by CRC risk factors, by study population
Group	OR (95% CI)	ptrend	OR (95% CI)	ptrend	P interaction*
	Males		Females
DALS	1.16 (1.02-1.33)	0.029	1.04 (0.89-1.20)	0.628	0.273
WHI	NA		1.09 (0.89-1.20)	0.225	NA
Combined	1.16 (1.02-1.33)	0.029	1.07 (0.97-1.18)	0.2	0.33
	<65 years		>65 years
DALS	1.05 (0.89-1.23)	0.579	1.14 (1.01-1.30)	0.038	0.384
WHI	NA		NA		NA
Combined	NA		NA		NA
	No 1st degree relative		>1 first degree relative
DALS	1.11 (1.00-1.24)	0.054	1.08 (0.82-1.43)	0.588	0.832
WHI	1.08 (0.90-1.30)	0.427	1.23 (0.85-1.79)	0.273	0.896
Combined	1.10 (1.00-1.21)	0.039	1.12 (0.89-1.40)	0.333	0.848
	Never Smoker		Ever Smoker
DALS	1.13 (0.97-1.32)	0.12	1.09 (0.95-1.24)	0.206	0.71
WHI	1.17 (0.93-1.47)	0.185	1.01 (0.80-1.26)	0.954	0.838
Combined	1.14 (1.00-1.30)	0.042	1.07 (0.95-1.19)	0.268	0.433
	BMI<25		BMI > 25
DALS	1.12 (0.92-1.36)	0.276	1.11 (0.96-1.29)	0.157	0.952
WHI	1.05 (0.69-1.58)	0.822	1.47 (1.04-2.08)	0.029	0.205
Combined	1.10 (0.92-1.32)	0.283	1.16 (1.01-1.33)	0.03	0.617
	Low Physical Activity		High Physical Activity
DALS	1.16 (1.02-1.32)	0.02	1.02 (0.87-1.20)	0.765	0.226
WHI	1.00 (0.80-1.25)	0.978	1.19 (0.95-1.50)	0.125	0.439
Combined	1.12 (1.00-1.25)	0.047	1.08 (0.95-1.23)	0.257	0.66
	Not current NSAID user		Current NSAID user
DALS	1.12 (0.99-1.26)	0.083	1.06 (0.90-1.26)	0.496	0.613
WHI	1.08 (0.89-1.30)	0.442	1.16 (0.87-1.55)	0.32	0.626
Combined	1.10 (0.99-1.22)	0.063	1.08 (0.94-1.26)	0.281	0.729
	Not Current HRT user		Current HRT user
DALS	1.10 (0.91-1.33)	0.334	0.88 (0.65-1.20)	0.423	0.23
WHI	0.99 (0.81-1.21)	0.916	1.28 (0.99-1.67)	0.06	0.115
Combined	1.05 (0.91-1.20)	0.532	1.09 (0.90-1.33)	0.366	0.705
	<1 drink alcohol per week		>1 drink alcohol per week
DALS	1.09 (0.95-1.24)	0.208	1.12 (0.97-1.31)	0.125	0.756
WHI	1.12 (0.92-1.38)	0.261	1.05 (0.82-1.36)	0.68	0.804
Combined	1.10 (0.98-1.23)	0.1	1.11 (0.97-1.26)	0.124	0.905
WHI study comprises only women. Subjects were 1:1 matched on age, so it is not possible to examine gene-environment interactions for that factor. BMI analysis was restricted to men and estrogen positive women (e.g. pre-menopausal women or women taking HRT). HRT analysis was restricted to women. CRC=colorectal cancer; BMI=Body mass index; NSAID=Non-steroidal anti-inflammatory drugs; p-trend is p-v…

## Sheet: rs10956368
Supplemental table 3c: Associations between rs10956368 and colorectal cancer stratified by CRC risk factors, by study population
Group	OR (95% CI)	ptrend	OR (95% CI)	ptrend	P interaction*
	Males		Females
DALS	1.15 (1.01-1.32)	0.038	1.01 (0.87-1.17)	0.912	0.195
WHI	NA		1.12 (0.94-1.32)	0.34	NA
Combined	1.15 (1.01-1.32)	0.038	1.06 (0.95-1.18)	0.34	0.386
	<65 years		>65 years
DALS	0.99 (0.85-1.16)	0.922	1.15 (1.01-1.31)	0.03	0.145
WHI	NA		NA		NA
Combined	NA		NA		NA
	No 1st degree relative		>1 first degree relative
DALS	1.10 (0.99-1.22)	0.091	1.01 (0.76-1.35)	0.921	0.561
WHI	1.11 (0.92-1.33)	0.274	1.40 (0.96-2.03)	0.077	0.385
Combined	1.10 (1.00-1.21)	0.044	1.12 (0.89-1.40)	0.33	0.869
	Never Smoker		Ever Smoker
DALS	1.05 (0.90-1.23)	0.504	1.11 (0.98-1.27)	0.108	0.587
WHI	1.25 (0.99-1.57)	0.064	1.01 (0.81-1.26)	0.951	0.418
Combined	1.11 (0.98-1.26)	0.111	1.09 (0.97-1.22)	0.152	0.817
	BMI<25		BMI > 25
DALS	1.07 (0.88-1.31)	0.488	1.12 (0.97-1.29)	0.135	0.747
WHI	1.02 (0.67-1.55)	0.913	1.30 (0.92-1.82)	0.136	0.379
Combined	1.06 (0.89-1.27)	0.507	1.14 (1.00-1.31)	0.049	0.476
	Low Physical Activity		High Physical Activity
DALS	1.15 (1.01-1.30)	0.033	0.99 (0.84-1.17)	0.938	0.169
WHI	1.12 (0.89-1.40)	0.329	1.16 (0.93-1.46)	0.195	0.915
Combined	1.14 (1.02-1.27)	0.019	1.05 (0.92-1.20)	0.489	0.327
	Not current NSAID user		Current NSAID user
DALS	1.06 (0.94-1.20)	0.351	1.12 (0.94-1.33)	0.197	0.638
WHI	1.10 (0.91-1.33)	0.319	1.24 (0.92-1.65)	0.155	0.69
Combined	1.07 (0.97-1.19)	0.184	1.15 (0.99-1.33)	0.065	0.553
	Not Current HRT user		Current HRT user
DALS	1.08 (0.89-1.30)	0.445	0.90 (0.66-1.22)	0.506	0.331
WHI	1.09 (0.89-1.34)	0.397	1.19 (0.91-1.54)	0.202	0.615
Combined	1.08 (0.94-1.24)	0.255	1.06 (0.87-1.29)	0.59	0.828
	<1 drink alcohol per week		>1 drink alcohol per week
DALS	1.07 (0.94-1.22)	0.311	1.10 (0.95-1.28)	0.204	0.783
WHI	1.18 (0.96-1.46)	0.109	1.08 (0.84-1.38)	0.557	0.765
Combined	1.10 (0.99-1.23)	0.084	1.10 (0.96-1.25)	0.163	0.953
WHI study comprises only women. Subjects were 1:1 matched on age, so it is not possible to examine gene-environment interactions for that factor. BMI analysis was restricted to men and estrogen positive women (e.g. pre-menopausal women or women taking HRT). HRT analysis was restricted to women. CRC=colorectal cancer; BMI=Body mass index; NSAID=Non-steroidal anti-inflammatory drugs; p-trend is p-v…
